# Supplementary material for: Hyaluronidase Use in Aesthetic Medicine: Formulations, Safety, and Clinical Practice
Source: J Clin Med. 2025 Dec 30;15(1):279. doi: 10.3390/jcm15010279 (PMC12787120; doi:10.3390/jcm15010279)
Supplement: Supplementary file 1 [file jcm-15-00279-s001.zip]

Archive with 1 entries (1 files):
- Supplementary Table_ Revised.pdf
